# Supplementary material for: Recall DNA methylation levels at low coverage sites using a CNN model in WGBS
Source: PLoS Comput Biol. 2023 Jun 14;19(6):e1011205. doi: 10.1371/journal.pcbi.1011205 (PMC10266633; doi:10.1371/journal.pcbi.1011205)
Supplement: S1 Table — (XLSX) [file pcbi.1011205.s001.xlsx]

## Sheet: MAE_GM12878
S1 Table. The mean absolute error of the DNA methylation level between raw unsampled data and predicted values from RcWGBS, METHimpute and Bsmooth in GM12878.
	Method_RcW				Method_Methimpute				Method_Bsmooth
Sample_ratio	0.3	0.5	0.7	0.9	0.3	0.5	0.7	0.9	0.3	0.5	0.7	0.9
Chr1	0.0414341	0.0225951	0.00935664	0.00976434	0.1482	0.1496	0.1505	0.1512	0.206451	0.205193	0.204804	0.204712
Chr2	0.0349141	0.0181188	0.00717566	0.00727382	0.1465	0.1485	0.1495	0.1504	0.212469	0.211449	0.211125	0.21101
Chr3	0.0315287	0.0164312	0.00753456	0.00737993	0.1453	0.1474	0.1486	0.1494	0.213981	0.213285	0.213146	0.213138
Chr4	0.0319694	0.01672	0.00806304	0.00782312	0.1493	0.1509	0.1518	0.1526	0.221754	0.221186	0.220988	0.220992
Chr5	0.0322701	0.0162235	0.00690599	0.00638338	0.1462	0.1481	0.1493	0.1501	0.216824	0.215835	0.215498	0.21535
Chr6	0.032504	0.0167265	0.00715041	0.00743804	0.1454	0.1475	0.1487	0.1495	0.212361	0.211411	0.211212	0.2112
Chr7	0.0400262	0.0219549	0.0109845	0.0108088	0.1455	0.1476	0.1487	0.1495	0.209819	0.208994	0.208889	0.208991
Chr8	0.0357255	0.0189465	0.00895168	0.00884678	0.1481	0.1496	0.1507	0.1514	0.219082	0.21832	0.218197	0.218226
Chr9	0.0454032	0.026377	0.013056	0.0136277	0.1465	0.1484	0.1497	0.1506	0.210618	0.210003	0.209965	0.210129
Chr10	0.0382083	0.0193054	0.00841209	0.00821456	0.1483	0.1501	0.1513	0.1521	0.214519	0.213638	0.213358	0.213334
Chr11	0.0423405	0.0227451	0.00969317	0.00985102	0.1461	0.148	0.1493	0.1502	0.210614	0.209494	0.209135	0.209045
Chr12	0.037121	0.0199402	0.00887833	0.00893343	0.1427	0.1448	0.1461	0.147	0.205995	0.204984	0.20477	0.204763
Chr13	0.0322152	0.0165406	0.00760407	0.00792316	0.1485	0.1498	0.1509	0.1463	0.222008	0.221193	0.220948	0.202543
Chr14	0.0372999	0.0196913	0.00787684	0.0117397	0.142	0.1441	0.1454	0.1474	0.204159	0.203064	0.202669	0.20532
Chr15	0.0407461	0.0234038	0.0114065	0.0138212	0.1428	0.1451	0.1465	0.1467	0.20586	0.205174	0.205156	0.194427
Chr16	0.0486119	0.0273381	0.0131317	0.0118547	0.1448	0.1454	0.1461	0.1462	0.194987	0.194199	0.194185	0.188462
Chr17	0.0516789	0.0282502	0.0107785	0.017869	0.1407	0.1435	0.145	0.1519	0.190268	0.189012	0.188611	0.225835
Chr18	0.039002	0.0254855	0.0168272	0.011929	0.1488	0.1502	0.1513	0.1437	0.224299	0.224446	0.22508	0.175354
Chr19	0.0589074	0.0322341	0.0116834	0.0118878	0.138	0.1408	0.1425	0.1498	0.177816	0.176137	0.175597	0.210561
Chr20	0.045261	0.0246368	0.0114327	0.0119087	0.1462	0.1479	0.149	0.1543	0.211054	0.210374	0.210349	0.211418
Chr21	0.0416745	0.0234546	0.0122084	0.0131248	0.151	0.1525	0.1536	0.1474	0.212574	0.211754	0.211357	0.195666
Chr22	0.0562649	0.0306357	0.0128715	0.008747	0.1421	0.1447	0.1463	0.1454	0.19724	0.196118	0.195871	0.203472
					0.1512
					0.1504
					0.1494
					0.1526
					0.1501
					0.1495
					0.1495
					0.1514
					0.1506
					0.1521
					0.1502
					0.147
					0.1463
					0.1474
					0.1467
					0.1462
					0.1519
					0.1437
					0.1498
					0.1543
					0.1474
