# Supplementary material for: Recall DNA methylation levels at low coverage sites using a CNN model in WGBS
Source: PLoS Comput Biol. 2023 Jun 14;19(6):e1011205. doi: 10.1371/journal.pcbi.1011205 (PMC10266633; doi:10.1371/journal.pcbi.1011205)
Supplement: S2 Table — (XLSX) [file pcbi.1011205.s002.xlsx]

## Sheet: MAE_H1-hESC
S2 Table. The mean absolute error of the DNA methylation level between raw unsampled data and predicted values from RcWGBS, METHimpute and Bsmooth in H1-hESC.
	Method_RcW				Method_Methimpute				Method_Bsmooth
Sample_ratio	0.3	0.5	0.7	0.9	0.3	0.5	0.7	0.9	0.3	0.5	0.7	0.9
Chr1	0.0164166	0.008259	0.00664291	0.00505781	0.0718	0.0726	0.0734	0.0741	0.0820715	0.0811667	0.0809034	0.0808297
Chr2	0.013589	0.00648379	0.00498666	0.0036777	0.067	0.0677	0.0685	0.0691	0.0785874	0.0777021	0.0774399	0.077357
Chr3	0.0122634	0.00600176	0.00474097	0.00364025	0.0661	0.0668	0.0676	0.0682	0.0788472	0.0780718	0.0778324	0.0778119
Chr4	0.0128197	0.00647364	0.00521358	0.0039546	0.0653	0.0659	0.0667	0.0672	0.0794435	0.0786952	0.0785422	0.0785451
Chr5	0.0126244	0.00591757	0.00454302	0.00333024	0.0665	0.0672	0.0681	0.0687	0.0782463	0.0773477	0.077082	0.0770116
Chr6	0.0124408	0.00597403	0.00483314	0.00362634	0.0671	0.0682	0.069	0.0696	0.079214	0.0783204	0.0780988	0.0780214
Chr7	0.0168543	0.00918671	0.00771194	0.00631699	0.0704	0.0711	0.0719	0.0726	0.0819211	0.0813695	0.0813833	0.0815709
Chr8	0.0146231	0.00756715	0.00621779	0.00498337	0.0688	0.0691	0.07	0.0706	0.0810311	0.0804216	0.0803302	0.0804156
Chr9	0.0183454	0.0101955	0.00877291	0.00696344	0.0713	0.0719	0.0729	0.0736	0.0823186	0.0815413	0.081476	0.0815152
Chr10	0.0144504	0.00676993	0.00532054	0.00399035	0.0688	0.0693	0.0702	0.0708	0.0808015	0.0798498	0.0795877	0.0795297
Chr11	0.0169418	0.00883535	0.00727953	0.00586439	0.0712	0.0722	0.0731	0.0738	0.084114	0.0833184	0.0831667	0.0832193
Chr12	0.0149098	0.00747898	0.0059705	0.00464385	0.069	0.07	0.0709	0.0715	0.0808274	0.0799896	0.0797978	0.0797588
Chr13	0.0138726	0.00713642	0.00546284	0.00331567	0.0674	0.0679	0.0687	0.072	0.0829135	0.0822988	0.0821139	0.0789763
Chr14	0.0145807	0.00659731	0.00478866	0.00630684	0.0695	0.0704	0.0713	0.0728	0.080521	0.079536	0.0791229	0.0811192
Chr15	0.0164309	0.00903378	0.00778003	0.00752121	0.0705	0.0713	0.0722	0.0747	0.0817746	0.081054	0.0810377	0.0807279
Chr16	0.0200268	0.0109009	0.00930107	0.00597836	0.0725	0.0732	0.0741	0.0751	0.0812851	0.0806291	0.0805783	0.0792949
Chr17	0.0194303	0.00947926	0.00767421	0.0114382	0.0726	0.0737	0.0745	0.0717	0.0803964	0.0794667	0.0793082	0.0887355
Chr18	0.0191327	0.0134325	0.0128669	0.00463999	0.0709	0.0701	0.071	0.0824	0.0866709	0.0872373	0.0879876	0.0817854
Chr19	0.0231119	0.0102615	0.00706478	0.00623702	0.0795	0.0808	0.0818	0.0774	0.0843259	0.0828045	0.0820872	0.082979
Chr20	0.0178684	0.00926678	0.00768134	0.00685828	0.0757	0.0758	0.0768	0.0758	0.0837613	0.0829596	0.0828495	0.083104
Chr21	0.0180751	0.0099606	0.00855466	0.00626819	0.0756	0.0741	0.075	0.0804	0.0836976	0.0830255	0.0830172	0.0836316
Chr22	0.0216855	0.0106763	0.00825232	0.004134	0.0793	0.0788	0.0797	0.0728	0.0851011	0.0840918	0.0836702	0.0784912
