# Supplementary material for: Recall DNA methylation levels at low coverage sites using a CNN model in WGBS
Source: PLoS Comput Biol. 2023 Jun 14;19(6):e1011205. doi: 10.1371/journal.pcbi.1011205 (PMC10266633; doi:10.1371/journal.pcbi.1011205)
Supplement: S3 Table — (XLSX) [file pcbi.1011205.s003.xlsx]

## Sheet: Cor_GM12878
S3 Table. The pearson correlation coefficient of the DNA methylation level between raw unsampled data and predicted values from RcWGBS, METHimpute and Bsmooth in GM12878.
	Method_RcW				Method_Methimpute				Method_Bsmooth
Sample_ratio	0.3	0.5	0.7	0.9	0.3	0.5	0.7	0.9	0.3	0.5	0.7	0.9
Chr1	0.873213	0.897041	0.921942	0.924127	0.892827	0.888056	0.885123	0.882969	0.717711	0.722293	0.723855	0.724419
Chr2	0.878087	0.901635	0.923788	0.926889	0.889821	0.884799	0.881873	0.879435	0.700417	0.704395	0.705787	0.706464
Chr3	0.883424	0.906421	0.925829	0.929386	0.891571	0.886261	0.883234	0.881227	0.696986	0.699962	0.700812	0.701201
Chr4	0.879159	0.902826	0.921345	0.925306	0.883276	0.878439	0.875601	0.87341	0.671808	0.674469	0.675601	0.675958
Chr5	0.881485	0.90537	0.925365	0.92935	0.889358	0.884136	0.880865	0.878676	0.684788	0.688682	0.690153	0.690915
Chr6	0.880874	0.904226	0.924662	0.927181	0.889766	0.884607	0.881599	0.879638	0.700371	0.703904	0.704943	0.705292
Chr7	0.871889	0.895958	0.918007	0.92132	0.889884	0.885118	0.882328	0.880288	0.701613	0.705023	0.705941	0.706103
Chr8	0.873432	0.898127	0.919038	0.923078	0.886459	0.881973	0.878631	0.876744	0.679726	0.683185	0.684116	0.684525
Chr9	0.866642	0.889787	0.914567	0.916416	0.890126	0.885936	0.882894	0.88091	0.706987	0.709859	0.710629	0.710612
Chr10	0.87107	0.897182	0.919024	0.92246	0.888389	0.882936	0.879464	0.877222	0.694572	0.698111	0.699399	0.699796
Chr11	0.872471	0.897332	0.921562	0.92459	0.891904	0.887509	0.884423	0.882337	0.708309	0.712343	0.713773	0.714334
Chr12	0.87944	0.902551	0.925089	0.927573	0.894204	0.889606	0.886569	0.884529	0.715475	0.719308	0.720363	0.720728
Chr13	0.879528	0.903855	0.922806	0.930314	0.885826	0.881465	0.877989	0.886546	0.670385	0.673676	0.674915	0.731858
Chr14	0.881876	0.904599	0.927871	0.922574	0.895376	0.891143	0.888544	0.884706	0.725768	0.729777	0.731234	0.722038
Chr15	0.875116	0.897128	0.920122	0.920276	0.893972	0.889563	0.886486	0.888765	0.718443	0.721398	0.722057	0.749071
Chr16	0.869137	0.893034	0.919013	0.918424	0.898855	0.894004	0.891037	0.884999	0.745271	0.748433	0.749228	0.760145
Chr17	0.862907	0.887081	0.917674	0.909468	0.894412	0.889981	0.887363	0.874481	0.752961	0.757531	0.759354	0.659076
Chr18	0.868599	0.888734	0.90682	0.918819	0.883542	0.879359	0.876265	0.888189	0.661231	0.661697	0.660562	0.789632
Chr19	0.86071	0.884748	0.918606	0.918886	0.897228	0.893191	0.890368	0.881692	0.781555	0.786827	0.78869	0.706446
Chr20	0.865003	0.89075	0.916647	0.915512	0.890354	0.886424	0.883556	0.873352	0.702762	0.705899	0.706612	0.703158
Chr21	0.866589	0.890183	0.911479	0.912076	0.88265	0.878413	0.875394	0.881682	0.697694	0.700894	0.702738	0.74166
Chr22	0.851839	0.878213	0.910175	0.92034	0.890849	0.887026	0.883946	0.87534	0.733732	0.739016	0.740721	0.713524
