# Supplementary material for: Recall DNA methylation levels at low coverage sites using a CNN model in WGBS
Source: PLoS Comput Biol. 2023 Jun 14;19(6):e1011205. doi: 10.1371/journal.pcbi.1011205 (PMC10266633; doi:10.1371/journal.pcbi.1011205)
Supplement: S4 Table — (XLSX) [file pcbi.1011205.s004.xlsx]

## Sheet: Cor_H1-hESC
S4 Table. The pearson correlation coefficient of the DNA methylation level between raw unsampled data and predicted values from RcWGBS, METHimpute and Bsmooth in H1-hESC.
	Method_RcW				Method_Methimpute				Method_Bsmooth
Sample_ratio	0.3	0.5	0.7	0.9	0.3	0.5	0.7	0.9	0.3	0.5	0.7	0.9
Chr1	0.924976	0.950653	0.961555	0.96791	0.94386	0.943511	0.943108	0.942544	0.876944	0.881796	0.883042	0.883422
Chr2	0.919453	0.948443	0.960712	0.967539	0.940423	0.940171	0.939711	0.939168	0.861188	0.866465	0.867753	0.868208
Chr3	0.919265	0.948049	0.96038	0.96711	0.939856	0.939042	0.938242	0.937693	0.853069	0.857695	0.858884	0.859099
Chr4	0.915614	0.946005	0.958364	0.965374	0.937251	0.936533	0.935705	0.935111	0.835372	0.840573	0.84183	0.841912
Chr5	0.921006	0.949503	0.96164	0.968492	0.94043	0.939924	0.939137	0.938419	0.860443	0.865142	0.866383	0.86676
Chr6	0.9277	0.953869	0.964549	0.970704	0.943412	0.943136	0.942706	0.94216	0.87086	0.875353	0.876346	0.876617
Chr7	0.91212	0.940413	0.952344	0.958484	0.936793	0.936223	0.935532	0.934655	0.85609	0.860729	0.861085	0.860573
Chr8	0.911749	0.941681	0.954291	0.961182	0.936164	0.935277	0.934218	0.933547	0.845828	0.851083	0.852002	0.851954
Chr9	0.916258	0.942784	0.953846	0.960611	0.940176	0.939399	0.939027	0.938442	0.866174	0.871032	0.871896	0.871896
Chr10	0.917992	0.946877	0.959089	0.966078	0.940104	0.9395	0.938941	0.93812	0.859456	0.864614	0.866023	0.866236
Chr11	0.921671	0.948026	0.959143	0.965238	0.942701	0.942076	0.94157	0.940867	0.867156	0.871881	0.872871	0.872802
Chr12	0.922508	0.949291	0.960756	0.967104	0.942046	0.941216	0.940656	0.940134	0.868164	0.872652	0.873788	0.874
Chr13	0.908779	0.941212	0.955264	0.971039	0.934146	0.932815	0.931801	0.940848	0.820833	0.825891	0.82714	0.880537
Chr14	0.925936	0.95245	0.964141	0.964151	0.942502	0.941994	0.941316	0.942174	0.873549	0.878043	0.879831	0.879073
Chr15	0.922087	0.947742	0.958176	0.959099	0.943289	0.943238	0.942495	0.939315	0.874372	0.878667	0.879155	0.883619
Chr16	0.915849	0.941604	0.952689	0.968923	0.940874	0.940667	0.939828	0.948789	0.879374	0.883198	0.883994	0.908672
Chr17	0.93212	0.953905	0.963151	0.938062	0.949024	0.949042	0.948873	0.928687	0.904608	0.90801	0.908578	0.810044
Chr18	0.891807	0.92093	0.931573	0.973444	0.931949	0.93097	0.929784	0.945893	0.813531	0.814736	0.81243	0.918627
Chr19	0.935446	0.956755	0.967028	0.9605	0.946211	0.94609	0.945949	0.934428	0.911795	0.916051	0.917869	0.875515
Chr20	0.915196	0.942202	0.953927	0.954873	0.937076	0.935904	0.935287	0.925076	0.87076	0.875192	0.87592	0.844347
Chr21	0.901917	0.933639	0.947015	0.960244	0.928667	0.927255	0.926345	0.934507	0.834994	0.841058	0.843311	0.883349
Chr22	0.910981	0.939507	0.952649	0.96324	0.936953	0.935984	0.93493	0.94921	0.874957	0.880881	0.882935	0.88231
